# Supplementary material for: Multifaceted Activity of Fabimycin: Insights from Molecular Dynamics Studies on Bacterial Membrane Models
Source: J Chem Inf Model. 2024 May 11;64(10):4204–17. doi: 10.1021/acs.jcim.4c00228 (PMC11134499; doi:10.1021/acs.jcim.4c00228)
Supplement: Supplementary file 2 — ci4c00228_si_002.zip [file ci4c00228_si_002.zip]

Archive with 3 entries (2 files):
- top/
- top/F2B.pdb
- top/F2B.top
