# Supplementary material for: Multifaceted Activity of Fabimycin: Insights from Molecular Dynamics Studies on Bacterial Membrane Models
Source: J Chem Inf Model. 2024 May 11;64(10):4204–17. doi: 10.1021/acs.jcim.4c00228 (PMC11134499; doi:10.1021/acs.jcim.4c00228)
Supplement: Supplementary file 2 — ci4c00228_si_002.zip [file ci4c00228_si_002.zip › top/F2B.pdb]

CRYST1   15.000   15.000   15.000  90.00  90.00  90.00 P 1           1
ATOM      1  C1G F2B X9447       9.529   7.173   6.778  0.00  0.00            
ATOM      2  C2G F2B X9447       9.839   6.063   5.928  0.00  0.00            
ATOM      3  C3G F2B X9447       9.529   6.093   4.548  0.00  0.00            
ATOM      4  C4G F2B X9447       9.089   7.373   3.988  0.00  0.00            
ATOM      5  C5G F2B X9447       8.819   8.513   4.788  0.00  0.00            
ATOM      6  C6G F2B X9447       9.129   8.323   6.128  0.00  0.00            
ATOM      7  O1G F2B X9447       9.109   9.373   7.008  0.00  0.00            
ATOM      8  C7G F2B X9447       9.189   8.833   8.298  0.00  0.00            
ATOM      9  C8G F2B X9447       9.749   7.573   8.178  0.00  0.00            
ATOM     10  C9G F2B X9447      10.709   6.813   9.048  0.00  0.00            
ATOM     11 C10G F2B X9447       8.679   9.583   9.488  0.00  0.00            
ATOM     12  N1G F2B X9447       9.079   9.373  10.898  0.00  0.00            
ATOM     13 C11G F2B X9447       8.439   8.273  11.548  0.00  0.00            
ATOM     14  O2G F2B X9447       9.049   7.623  12.418  0.00  0.00            
ATOM     15 C12G F2B X9447       6.979   8.063  11.388  0.00  0.00            
ATOM     16 C13G F2B X9447       6.479   6.843  11.128  0.00  0.00            
ATOM     17 C14G F2B X9447       5.749   6.353   9.968  0.00  0.00            
ATOM     18 C15G F2B X9447       6.469   5.723   8.918  0.00  0.00            
ATOM     19 C16G F2B X9447       4.389   6.793   9.638  0.00  0.00            
ATOM     20  N2G F2B X9447       3.699   6.203   8.658  0.00  0.00            
ATOM     21 C17G F2B X9447       4.389   5.373   7.768  0.00  0.00            
ATOM     22 C18G F2B X9447       5.839   5.393   7.658  0.00  0.00            
ATOM     23 C19G F2B X9447       6.739   5.203   6.428  0.00  0.00            
ATOM     24 C20G F2B X9447       6.279   4.453   5.138  0.00  0.00            
ATOM     25 C21G F2B X9447       4.909   4.853   4.448  0.00  0.00            
ATOM     26 C22G F2B X9447       3.599   5.083   5.338  0.00  0.00            
ATOM     27  N3G F2B X9447       3.529   5.193   6.708  0.00  0.00            
ATOM     28  O3G F2B X9447       2.479   5.133   4.808  0.00  0.00            
ATOM     29 C23G F2B X9447      10.369   9.983  11.348  0.00  0.00            
ATOM     30  N4G F2B X9447       4.549   4.253   3.098  0.00  0.00            
ATOM     31  H1G F2B X9447      10.159   5.143   6.388  0.00  0.00            
ATOM     32  H2G F2B X9447       9.949   5.353   3.868  0.00  0.00            
ATOM     33  H3G F2B X9447       8.839   7.523   2.938  0.00  0.00            
ATOM     34  H4G F2B X9447       8.569   9.473   4.368  0.00  0.00            
ATOM     35  H5G F2B X9447      10.839   7.363   9.988  0.00  0.00            
ATOM     36  H6G F2B X9447      11.719   6.983   8.668  0.00  0.00            
ATOM     37  H7G F2B X9447      10.349   5.893   9.528  0.00  0.00            
ATOM     38  H8G F2B X9447       7.669   9.903   9.248  0.00  0.00            
ATOM     39  H9G F2B X9447       8.599  10.603   9.098  0.00  0.00            
ATOM     40 H10G F2B X9447       6.479   8.863  10.868  0.00  0.00            
ATOM     41 H11G F2B X9447       6.759   6.063  11.828  0.00  0.00            
ATOM     42 H12G F2B X9447       7.539   5.523   8.998  0.00  0.00            
ATOM     43 H13G F2B X9447       3.909   7.663  10.088  0.00  0.00            
ATOM     44 H14G F2B X9447       7.649   4.653   6.688  0.00  0.00            
ATOM     45 H15G F2B X9447       6.969   6.223   6.068  0.00  0.00            
ATOM     46 H16G F2B X9447       6.249   3.353   5.108  0.00  0.00            
ATOM     47 H17G F2B X9447       6.959   4.403   4.278  0.00  0.00            
ATOM     48 H18G F2B X9447       4.819   5.933   4.328  0.00  0.00            
ATOM     49 H19G F2B X9447       2.809   4.533   6.998  0.00  0.00            
ATOM     50 H20G F2B X9447      10.739   9.433  12.218  0.00  0.00            
ATOM     51 H21G F2B X9447      10.259  11.013  11.698  0.00  0.00            
ATOM     52 H22G F2B X9447      11.159   9.953  10.598  0.00  0.00            
ATOM     53 H23G F2B X9447       3.869   3.493   3.018  0.00  0.00            
ATOM     54 H24G F2B X9447       5.309   3.743   2.628  0.00  0.00            
ATOM     55 H25G F2B X9447       4.199   4.903   2.368  0.00  0.00            
END
