# Supplementary material for: Multifaceted Activity of Fabimycin: Insights from Molecular Dynamics Studies on Bacterial Membrane Models
Source: J Chem Inf Model. 2024 May 11;64(10):4204–17. doi: 10.1021/acs.jcim.4c00228 (PMC11134499; doi:10.1021/acs.jcim.4c00228)
Supplement: Supplementary file 2 — ci4c00228_si_002.zip [file ci4c00228_si_002.zip › top/F2B.top]

; This gromacs topology generated using topotools, and contains parameter
; information suitable for starting a simulation with gromacs. See 
; doi:10.1021/acs.jcim.6b00103 for algorithmic details.
;[ defaults ]
; nbfunc comb-rule gen-pairs fudgeLJ fudgeQQ
;1 2 yes 1.0 1.0

[ atomtypes ]
; type atnum mass charge ptype sigma epsilon
     C1B    6     12.0107  0.154  A  0.343085096356  0.43932
     C2B    6     12.0107  -0.324  A  0.343085096356  0.43932
     C3B    6     12.0107  -0.228  A  0.343085096356  0.43932
     C4B    6     12.0107  -0.186  A  0.343085096356  0.43932
     C5B    6     12.0107  -0.323  A  0.343085096356  0.43932
     C6B    6     12.0107  0.303  A  0.343085096356  0.43932
     O1B    8     15.9994  -0.294  A  0.311814551349  0.25104
     C7B    6     12.0107  0.581  A  0.343085096356  0.43932
     C8B    6     12.0107  -0.347  A  0.343085096356  0.43932
     C9B    6     12.0107  -0.281  A  0.343085096356  0.43932
    C10B    6     12.0107  0.134  A  0.343085096356  0.43932
     N1B    7     14.0067  -0.494  A  0.326068930839  0.28870
    C11B    6     12.0107  0.340  A  0.343085096356  0.43932
     O2B    8     15.9994  -0.547  A  0.311814551349  0.25104
    C12B    6     12.0107  0.161  A  0.343085096356  0.43932
    C13B    6     12.0107  -0.190  A  0.343085096356  0.43932
    C14B    6     12.0107  -0.018  A  0.343085096356  0.43932
    C15B    6     12.0107  -0.132  A  0.343085096356  0.43932
    C16B    6     12.0107  0.167  A  0.343085096356  0.43932
     N2B    7     14.0067  -0.685  A  0.326068930839  0.28870
    C17B    6     12.0107  0.260  A  0.343085096356  0.43932
    C18B    6     12.0107  0.291  A  0.343085096356  0.43932
    C19B    6     12.0107  -0.105  A  0.343085096356  0.43932
    C20B    6     12.0107  -0.204  A  0.343085096356  0.43932
    C21B    6     12.0107  0.195  A  0.343085096356  0.43932
    C22B    6     12.0107  0.539  A  0.343085096356  0.43932
     N3B    7     14.0067  -0.471  A  0.326068930839  0.28870
     O3B    8     15.9994  -0.421  A  0.311814551349  0.25104
    C23B    6     12.0107  -0.227  A  0.343085096356  0.43932
     N4B    7     14.0067  -0.224  A  0.326068930839  0.28870
     H1B    1      1.0079  0.196  A  0.257113370055  0.18410
     H2B    1      1.0079  0.128  A  0.257113370055  0.18410
     H3B    1      1.0079  0.125  A  0.257113370055  0.18410
     H4B    1      1.0079  0.235  A  0.257113370055  0.18410
     H5B    1      1.0079  0.090  A  0.257113370055  0.18410
     H6B    1      1.0079  0.090  A  0.257113370055  0.18410
     H7B    1      1.0079  0.090  A  0.257113370055  0.18410
     H8B    1      1.0079  0.090  A  0.257113370055  0.18410
     H9B    1      1.0079  0.090  A  0.257113370055  0.18410
    H10B    1      1.0079  0.134  A  0.257113370055  0.18410
    H11B    1      1.0079  0.127  A  0.257113370055  0.18410
    H12B    1      1.0079  0.115  A  0.257113370055  0.18410
    H13B    1      1.0079  0.118  A  0.257113370055  0.18410
    H14B    1      1.0079  0.090  A  0.257113370055  0.18410
    H15B    1      1.0079  0.090  A  0.257113370055  0.18410
    H16B    1      1.0079  0.090  A  0.257113370055  0.18410
    H17B    1      1.0079  0.090  A  0.257113370055  0.18410
    H18B    1      1.0079  0.090  A  0.257113370055  0.18410
    H19B    1      1.0079  0.343  A  0.257113370055  0.18410
    H20B    1      1.0079  0.090  A  0.257113370055  0.18410
    H21B    1      1.0079  0.090  A  0.257113370055  0.18410
    H22B    1      1.0079  0.090  A  0.257113370055  0.18410
    H23B    1      1.0079  0.295  A  0.257113370055  0.18410
    H24B    1      1.0079  0.295  A  0.257113370055  0.18410
    H25B    1      1.0079  0.295  A  0.257113370055  0.18410

[ pairtypes ]
; i j func sigma epsilon ; THESE ARE 1-4 INTERACTIONS, NOT NBFIX

[ bondtypes ]
; i j func b0 kb
     C1B      C2B  1  0.14048000  329971.16
     C1B      C6B  1  0.14061000  255407.26
     C1B      C8B  1  0.14512000  258718.48
     C2B      C3B  1  0.13960000  345342.34
     C2B      H1B  1  0.10868000  305741.62
     C3B      C4B  1  0.14099000  317876.89
     C3B      H2B  1  0.10867000  305836.17
     C4B      C5B  1  0.13984000  342438.64
     C4B      H3B  1  0.10866000  306352.48
     C5B      C6B  1  0.13906000  347448.56
     C5B      H4B  1  0.10858000  301257.20
     C6B      O1B  1  0.13697000  273554.10
     O1B      C7B  1  0.13892000  237712.29
     C7B      C8B  1  0.13645000  375349.99
     C7B     C10B  1  0.14948000  263656.43
     C8B      C9B  1  0.14995000  269014.46
     C9B      H5B  1  0.10974000  285414.07
     C9B      H6B  1  0.10972000  285832.47
     C9B      H7B  1  0.10937000  294728.49
    C10B      N1B  1  0.14700000  267072.25
    C10B      H8B  1  0.10919000  221146.16
    C10B      H9B  1  0.10948000  214100.30
     N1B     C11B  1  0.13682000  386416.67
     N1B     C23B  1  0.14683000  277428.49
    C11B      O2B  1  0.12465000  588021.87
    C11B     C12B  1  0.14890000  263009.59
    C12B     C13B  1  0.13481000  499876.71
    C12B     H10B  1  0.10832000  307470.44
    C13B     C14B  1  0.14630000  299678.16
    C13B     H11B  1  0.10886000  302668.89
    C14B     C15B  1  0.14021000  341448.71
    C14B     C16B  1  0.14061000  320958.82
    C15B     C18B  1  0.13982000  346099.64
    C15B     H12B  1  0.10876000  303593.55
    C16B      N2B  1  0.13284000  399322.63
    C16B     H13B  1  0.10866000  299950.96
     N2B     C17B  1  0.13452000  362095.08
    C17B     C18B  1  0.14065000  272395.14
    C17B      N3B  1  0.14160000  280563.14
    C18B     C19B  1  0.15133000  237892.20
    C19B     C20B  1  0.15319000  221665.81
    C19B     H14B  1  0.10941000  286173.05
    C19B     H15B  1  0.10994000  275892.12
    C20B     C21B  1  0.15275000  220080.91
    C20B     H16B  1  0.10965000  274293.00
    C20B     H17B  1  0.10955000  275415.15
    C21B     C22B  1  0.15334000  224957.78
    C21B      N4B  1  0.15080000  234281.41
    C21B     H18B  1  0.10949000  203853.68
    C22B      N3B  1  0.13555000  361823.95
    C22B      O3B  1  0.12367000  619596.84
     N3B     H19B  1  0.10187000  343682.96
    C23B     H20B  1  0.10907000  295623.03
    C23B     H21B  1  0.10950000  285753.81
    C23B     H22B  1  0.10942000  287310.26
     N4B     H23B  1  0.10261000  344912.22
     N4B     H24B  1  0.10243000  350161.47
     N4B     H25B  1  0.10344000  324524.43

[ angletypes ]
; i j k func theta ktheta ub0 kub
     C2B      C1B      C6B  5  118.920000 182.547920 0.00000000       0.00
     C2B      C1B      C8B  5  134.960000 210.547248 0.00000000       0.00
     C6B      C1B      C8B  5  106.120000 200.639536 0.00000000       0.00
     C1B      C2B      C3B  5  118.380000 195.652208 0.00000000       0.00
     C1B      C2B      H1B  5  120.960000 194.187808 0.00000000       0.00
     C3B      C2B      H1B  5  120.650000 194.664784 0.00000000       0.00
     C2B      C3B      C4B  5  121.250000 201.459600 0.00000000       0.00
     C2B      C3B      H2B  5  119.540000 199.551696 0.00000000       0.00
     C4B      C3B      H2B  5  119.210000 199.534960 0.00000000       0.00
     C3B      C4B      C5B  5  121.270000 197.769312 0.00000000       0.00
     C3B      C4B      H3B  5  119.470000 198.539168 0.00000000       0.00
     C5B      C4B      H3B  5  119.260000 198.572640 0.00000000       0.00
     C4B      C5B      C6B  5  116.380000 193.459792 0.00000000       0.00
     C4B      C5B      H4B  5  121.960000 186.999696 0.00000000       0.00
     C6B      C5B      H4B  5  121.660000 185.777968 0.00000000       0.00
     C1B      C6B      C5B  5  123.800000 191.995392 0.00000000       0.00
     C1B      C6B      O1B  5  110.010000 243.140608 0.00000000       0.00
     C5B      C6B      O1B  5  126.190000 252.613184 0.00000000       0.00
     C6B      O1B      C7B  5  106.430000 295.750224 0.00000000       0.00
     O1B      C7B      C8B  5  111.800000 260.387056 0.00000000       0.00
     O1B      C7B     C10B  5  115.220000 313.314656 0.00000000       0.00
     C8B      C7B     C10B  5  132.980000 275.951536 0.00000000       0.00
     C1B      C8B      C7B  5  105.640000 216.588944 0.00000000       0.00
     C1B      C8B      C9B  5  125.680000 244.889520 0.00000000       0.00
     C7B      C8B      C9B  5  128.680000 248.487760 0.00000000       0.00
     C8B      C9B      H5B  5  111.000000 253.893488 0.00000000       0.00
     C8B      C9B      H6B  5  110.980000 254.320256 0.00000000       0.00
     C8B      C9B      H7B  5  112.040000 255.416464 0.00000000       0.00
     H5B      C9B      H6B  5  107.080000 136.231040 0.00000000       0.00
     H5B      C9B      H7B  5  107.680000 137.285408 0.00000000       0.00
     H6B      C9B      H7B  5  107.840000 137.310512 0.00000000       0.00
     C7B     C10B      N1B  5  113.220000 362.535232 0.00000000       0.00
     C7B     C10B      H8B  5  110.440000 136.113888 0.00000000       0.00
     C7B     C10B      H9B  5  108.990000 144.917024 0.00000000       0.00
     N1B     C10B      H8B  5  106.810000 169.326480 0.00000000       0.00
     N1B     C10B      H9B  5  109.190000 158.874848 0.00000000       0.00
     H8B     C10B      H9B  5  108.050000 54.458944 0.00000000       0.00
    C10B      N1B     C11B  5  119.010000 464.223168 0.00000000       0.00
    C10B      N1B     C23B  5  117.130000 406.542544 0.00000000       0.00
    C11B      N1B     C23B  5  123.860000 454.014208 0.00000000       0.00
     N1B     C11B      O2B  5  121.890000 564.982256 0.00000000       0.00
     N1B     C11B     C12B  5  116.950000 542.212928 0.00000000       0.00
     O2B     C11B     C12B  5  121.150000 485.260320 0.00000000       0.00
    C11B     C12B     C13B  5  120.160000 287.516112 0.00000000       0.00
    C11B     C12B     H10B  5  118.900000 239.450320 0.00000000       0.00
    C13B     C12B     H10B  5  120.940000 228.069840 0.00000000       0.00
    C12B     C13B     C14B  5  127.170000 263.374432 0.00000000       0.00
    C12B     C13B     H11B  5  117.180000 221.576272 0.00000000       0.00
    C14B     C13B     H11B  5  115.650000 224.722640 0.00000000       0.00
    C13B     C14B     C15B  5  120.030000 276.369936 0.00000000       0.00
    C13B     C14B     C16B  5  124.220000 274.545712 0.00000000       0.00
    C15B     C14B     C16B  5  115.740000 216.371376 0.00000000       0.00
    C14B     C15B     C18B  5  122.710000 206.823488 0.00000000       0.00
    C14B     C15B     H12B  5  119.010000 210.254368 0.00000000       0.00
    C18B     C15B     H12B  5  118.280000 210.990752 0.00000000       0.00
    C14B     C16B      N2B  5  123.250000 242.513008 0.00000000       0.00
    C14B     C16B     H13B  5  121.270000 219.434064 0.00000000       0.00
     N2B     C16B     H13B  5  115.480000 246.655168 0.00000000       0.00
    C16B      N2B     C17B  5  119.640000 280.503728 0.00000000       0.00
     N2B     C17B     C18B  5  123.080000 250.696912 0.00000000       0.00
     N2B     C17B      N3B  5  109.730000 349.221744 0.00000000       0.00
    C18B     C17B      N3B  5  127.190000 198.806944 0.00000000       0.00
    C15B     C18B     C17B  5  115.570000 201.794320 0.00000000       0.00
    C15B     C18B     C19B  5  118.180000 251.316144 0.00000000       0.00
    C17B     C18B     C19B  5  126.230000 168.606832 0.00000000       0.00
    C18B     C19B     C20B  5  116.890000 138.122208 0.00000000       0.00
    C18B     C19B     H14B  5  107.740000 109.763056 0.00000000       0.00
    C18B     C19B     H15B  5  109.210000 92.541712 0.00000000       0.00
    C20B     C19B     H14B  5  107.800000 120.557776 0.00000000       0.00
    C20B     C19B     H15B  5  108.880000 113.888480 0.00000000       0.00
    H14B     C19B     H15B  5  105.750000 42.233296 0.00000000       0.00
    C19B     C20B     C21B  5  111.890000 118.147792 0.00000000       0.00
    C19B     C20B     H16B  5  111.170000 86.232240 0.00000000       0.00
    C19B     C20B     H17B  5  107.640000 92.918272 0.00000000       0.00
    C21B     C20B     H16B  5  110.530000 88.968576 0.00000000       0.00
    C21B     C20B     H17B  5  108.070000 88.190352 0.00000000       0.00
    H16B     C20B     H17B  5  107.340000 35.471952 0.00000000       0.00
    C20B     C21B     C22B  5  117.000000 89.102464 0.00000000       0.00
    C20B     C21B      N4B  5  111.230000 189.376208 0.00000000       0.00
    C20B     C21B     H18B  5  109.970000 55.889872 0.00000000       0.00
    C22B     C21B      N4B  5  105.190000 225.300032 0.00000000       0.00
    C22B     C21B     H18B  5  107.090000 40.099456 0.00000000       0.00
     N4B     C21B     H18B  5  105.650000 60.944144 0.00000000       0.00
    C21B     C22B      N3B  5  121.010000 167.962496 0.00000000       0.00
    C21B     C22B      O3B  5  118.580000 422.759728 0.00000000       0.00
     N3B     C22B      O3B  5  120.380000 434.491664 0.00000000       0.00
    C17B      N3B     C22B  5  137.420000 181.501920 0.00000000       0.00
    C17B      N3B     H19B  5  110.480000 218.823200 0.00000000       0.00
    C22B      N3B     H19B  5  112.090000 215.425792 0.00000000       0.00
     N1B     C23B     H20B  5  108.200000 317.716224 0.00000000       0.00
     N1B     C23B     H21B  5  111.890000 301.691504 0.00000000       0.00
     N1B     C23B     H22B  5  111.410000 301.733344 0.00000000       0.00
    H20B     C23B     H21B  5  107.730000 141.921280 0.00000000       0.00
    H20B     C23B     H22B  5  107.990000 140.900384 0.00000000       0.00
    H21B     C23B     H22B  5  109.470000 147.837456 0.00000000       0.00
    C21B      N4B     H23B  5  112.110000 261.332640 0.00000000       0.00
    C21B      N4B     H24B  5  112.280000 245.508752 0.00000000       0.00
    C21B      N4B     H25B  5  107.850000 253.910224 0.00000000       0.00
    H23B      N4B     H24B  5  107.710000 134.925632 0.00000000       0.00
    H23B      N4B     H25B  5  107.220000 124.708304 0.00000000       0.00
    H24B      N4B     H25B  5  109.530000 121.637248 0.00000000       0.00

[ dihedraltypes ]
; i j k l func phi0 kphi n ; These are the proper dihedrals.
     C6B      C1B      C2B      C3B  9   180.000     2.145974 2
     C6B      C1B      C2B      H1B  9   180.000     2.078611 2
     C8B      C1B      C2B      C3B  9   180.000     2.286556 2
     C8B      C1B      C2B      H1B  9   180.000     2.166475 2
     C2B      C1B      C6B      C5B  9   180.000     1.513353 2
     C2B      C1B      C6B      O1B  9   180.000     1.283651 2
     C8B      C1B      C6B      C5B  9   180.000     1.281978 2
     C8B      C1B      C6B      O1B  9   180.000     1.966062 2
     C2B      C1B      C8B      C7B  9   180.000     1.317123 2
     C2B      C1B      C8B      C9B  9   180.000     1.122567 2
     C6B      C1B      C8B      C7B  9   180.000     1.837194 2
     C6B      C1B      C8B      C9B  9   180.000     1.403732 2
     C1B      C2B      C3B      C4B  9   180.000     2.825874 2
     C1B      C2B      C3B      H2B  9   180.000     2.655166 2
     H1B      C2B      C3B      C4B  9   180.000     2.361031 2
     H1B      C2B      C3B      H2B  9   180.000     2.632991 2
     C2B      C3B      C4B      C5B  9   180.000     2.865622 2
     C2B      C3B      C4B      H3B  9   180.000     2.468560 2
     H2B      C3B      C4B      C5B  9   180.000     2.529646 2
     H2B      C3B      C4B      H3B  9   180.000     2.601193 2
     C3B      C4B      C5B      C6B  9   180.000     2.805790 2
     C3B      C4B      C5B      H4B  9   180.000     2.253502 2
     H3B      C4B      C5B      C6B  9   180.000     2.581946 2
     H3B      C4B      C5B      H4B  9   180.000     2.563955 2
     C4B      C5B      C6B      C1B  9   180.000     2.220030 2
     C4B      C5B      C6B      O1B  9   180.000     2.490317 2
     H4B      C5B      C6B      C1B  9   180.000     2.035934 2
     H4B      C5B      C6B      O1B  9   180.000     2.403290 2
     C1B      C6B      O1B      C7B  9   180.000     2.161454 2
     C5B      C6B      O1B      C7B  9   180.000     1.510424 2
     C6B      O1B      C7B      C8B  9   180.000     2.420862 2
     C6B      O1B      C7B     C10B  9   180.000     1.683642 2
     O1B      C7B      C8B      C1B  9   180.000     2.224214 2
     O1B      C7B      C8B      C9B  9   180.000     1.682386 2
    C10B      C7B      C8B      C1B  9   180.000     1.676110 2
    C10B      C7B      C8B      C9B  9   180.000     1.258547 2
     O1B      C7B     C10B      N1B  9   180.000     0.443922 6
     O1B      C7B     C10B      H8B  9   180.000     0.508356 6
     O1B      C7B     C10B      H9B  9   180.000     0.470282 6
     C8B      C7B     C10B      N1B  9   180.000     0.406685 6
     C8B      C7B     C10B      H8B  9   180.000     0.471118 6
     C8B      C7B     C10B      H9B  9   180.000     0.458148 6
     C1B      C8B      C9B      H5B  9   180.000     0.440575 6
     C1B      C8B      C9B      H6B  9   180.000     0.441830 6
     C1B      C8B      C9B      H7B  9   180.000     0.428023 6
     C7B      C8B      C9B      H5B  9   180.000     0.425513 6
     C7B      C8B      C9B      H6B  9   180.000     0.426350 6
     C7B      C8B      C9B      H7B  9   180.000     0.433881 6
     C7B     C10B      N1B     C11B  9    65.850     0.347690 6
     C7B     C10B      N1B     C23B  9   246.340     0.375305 6
     H8B     C10B      N1B     C11B  9   187.630     0.376978 6
     H8B     C10B      N1B     C23B  9     8.120     0.405430 6
     H9B     C10B      N1B     C11B  9   180.000     0.402082 6
     H9B     C10B      N1B     C23B  9   124.730     0.421329 6
    C10B      N1B     C11B      O2B  9   180.000     3.504100 2
    C10B      N1B     C11B     C12B  9   180.000     3.590709 2
    C23B      N1B     C11B      O2B  9   180.000     3.614558 2
    C23B      N1B     C11B     C12B  9   180.000     2.931310 2
    C10B      N1B     C23B     H20B  9   180.000     0.390367 6
    C10B      N1B     C23B     H21B  9   180.000     0.448943 6
    C10B      N1B     C23B     H22B  9   180.000     0.450617 6
    C11B      N1B     C23B     H20B  9   180.000     0.427605 6
    C11B      N1B     C23B     H21B  9   244.790     0.465679 6
    C11B      N1B     C23B     H22B  9   180.000     0.466516 6
     N1B     C11B     C12B     C13B  9   180.000     2.871898 2
     N1B     C11B     C12B     H10B  9   180.000     3.068127 2
     O2B     C11B     C12B     C13B  9   180.000     3.141766 2
     O2B     C11B     C12B     H10B  9   180.000     3.311218 2
    C11B     C12B     C13B     C14B  9   180.000     4.748840 2
    C11B     C12B     C13B     H11B  9   180.000     4.353452 2
    H10B     C12B     C13B     C14B  9   180.000     3.855556 2
    H10B     C12B     C13B     H11B  9   180.000     4.226677 2
    C12B     C13B     C14B     C15B  9   180.000     1.839286 2
    C12B     C13B     C14B     C16B  9   180.000     1.700378 2
    H11B     C13B     C14B     C15B  9   180.000     2.089908 2
    H11B     C13B     C14B     C16B  9   180.000     2.061038 2
    C13B     C14B     C15B     C18B  9   180.000     2.333835 2
    C13B     C14B     C15B     H12B  9   180.000     2.429230 2
    C16B     C14B     C15B     C18B  9   180.000     2.221286 2
    C16B     C14B     C15B     H12B  9   180.000     2.209570 2
    C13B     C14B     C16B      N2B  9   180.000     2.884031 2
    C13B     C14B     C16B     H13B  9   180.000     3.310799 2
    C15B     C14B     C16B      N2B  9   180.000     2.902022 2
    C15B     C14B     C16B     H13B  9   180.000     3.343434 2
    C14B     C15B     C18B     C17B  9   180.000     2.030914 2
    C14B     C15B     C18B     C19B  9   180.000     2.116267 2
    H12B     C15B     C18B     C17B  9   180.000     2.196182 2
    H12B     C15B     C18B     C19B  9   180.000     2.323375 2
    C14B     C16B      N2B     C17B  9   180.000     3.133816 2
    H13B     C16B      N2B     C17B  9   180.000     3.546358 2
    C16B      N2B     C17B     C18B  9   180.000     2.311242 2
    C16B      N2B     C17B      N3B  9   180.000     2.964782 2
     N2B     C17B     C18B     C15B  9   180.000     1.916690 2
     N2B     C17B     C18B     C19B  9   180.000     2.028403 2
     N3B     C17B     C18B     C15B  9   180.000     3.212057 2
     N3B     C17B     C18B     C19B  9   180.000     2.617092 2
     N2B     C17B      N3B     C22B  9   180.000     2.197855 2
     N2B     C17B      N3B     H19B  9   180.000     2.229235 2
    C18B     C17B      N3B     C22B  9   180.000     1.221310 2
    C18B     C17B      N3B     H19B  9   180.000     2.204968 2
    C15B     C18B     C19B     C20B  9     0.000     0.372794 6
    C15B     C18B     C19B     H14B  9     0.000     0.478650 6
    C15B     C18B     C19B     H15B  9     0.000     0.484926 6
    C17B     C18B     C19B     C20B  9     0.000     0.359824 6
    C17B     C18B     C19B     H14B  9    24.260     0.492038 6
    C17B     C18B     C19B     H15B  9     0.000     0.522163 6
    C18B     C19B     C20B     C21B  9   252.700     1.713348 3
    C18B     C19B     C20B     H16B  9     0.000     2.058946 3
    C18B     C19B     C20B     H17B  9    11.290     2.057691 3
    H14B     C19B     C20B     C21B  9    14.130     2.218775 3
    H14B     C19B     C20B     H16B  9   250.010     2.081958 3
    H14B     C19B     C20B     H17B  9   132.720     2.088234 3
    H15B     C19B     C20B     C21B  9     0.000     1.980706 3
    H15B     C19B     C20B     H16B  9     0.000     2.135514 3
    H15B     C19B     C20B     H17B  9     0.000     2.080285 3
    C19B     C20B     C21B     C22B  9   103.890     2.411239 3
    C19B     C20B     C21B      N4B  9   342.990     3.309544 3
    C19B     C20B     C21B     H18B  9   226.310     1.784476 3
    H16B     C20B     C21B     C22B  9   228.370     2.540525 3
    H16B     C20B     C21B      N4B  9   107.470     2.688638 3
    H16B     C20B     C21B     H18B  9   350.790     1.823806 3
    H17B     C20B     C21B     C22B  9   345.560     2.487388 3
    H17B     C20B     C21B      N4B  9   224.660     2.731315 3
    H17B     C20B     C21B     H18B  9   107.970     1.820040 3
    C20B     C21B     C22B      N3B  9   219.220     0.494130 6
    C20B     C21B     C22B      O3B  9    37.220     0.505427 6
     N4B     C21B     C22B      N3B  9   343.240     0.797889 6
     N4B     C21B     C22B      O3B  9   161.250     0.680318 6
    H18B     C21B     C22B      N3B  9    95.320     0.479905 6
    H18B     C21B     C22B      O3B  9     0.000     0.436391 6
    C20B     C21B      N4B     H23B  9   216.850     1.653517 3
    C20B     C21B      N4B     H24B  9    95.420     1.603309 3
    C20B     C21B      N4B     H25B  9   334.650     1.681550 3
    C22B     C21B      N4B     H23B  9    89.240     1.691591 3
    C22B     C21B      N4B     H24B  9   327.810     1.696194 3
    C22B     C21B      N4B     H25B  9   207.050     1.728829 3
    H18B     C21B      N4B     H23B  9   336.150     1.715858 3
    H18B     C21B      N4B     H24B  9   214.720     1.684897 3
    H18B     C21B      N4B     H25B  9    93.960     1.801212 3
    C21B     C22B      N3B     C17B  9   180.000     1.906649 2
    C21B     C22B      N3B     H19B  9   180.000     2.476928 2
     O3B     C22B      N3B     C17B  9   180.000     3.893630 2
     O3B     C22B      N3B     H19B  9   180.000     3.236742 2

[ dihedraltypes ]
; i j k l func phi0 kphi ; These are the improper dihedrals.

[ cmaptypes ]

[ nonbond_params ]
;type1 type2 1 sigma epsilon


[ moleculetype ]
; Name      nrexcl
F2B     3

[ atoms ]
; nr  type  resnr residue atom cgnr charge  mass
     1         C1B      1      F2B    C1G      1     0.1540    12.0107
     2         C2B      1      F2B    C2G      1    -0.3240    12.0107
     3         C3B      1      F2B    C3G      1    -0.2280    12.0107
     4         C4B      1      F2B    C4G      1    -0.1860    12.0107
     5         C5B      1      F2B    C5G      1    -0.3230    12.0107
     6         C6B      1      F2B    C6G      1     0.3030    12.0107
     7         O1B      1      F2B    O1G      1    -0.2940    15.9994
     8         C7B      1      F2B    C7G      1     0.5810    12.0107
     9         C8B      1      F2B    C8G      1    -0.3470    12.0107
    10         C9B      1      F2B    C9G      1    -0.2810    12.0107
    11        C10B      1      F2B   C10G      1     0.1340    12.0107
    12         N1B      1      F2B    N1G      1    -0.4940    14.0067
    13        C11B      1      F2B   C11G      1     0.3400    12.0107
    14         O2B      1      F2B    O2G      1    -0.5470    15.9994
    15        C12B      1      F2B   C12G      1     0.1610    12.0107
    16        C13B      1      F2B   C13G      1    -0.1900    12.0107
    17        C14B      1      F2B   C14G      1    -0.0180    12.0107
    18        C15B      1      F2B   C15G      2    -0.1320    12.0107
    19        C16B      1      F2B   C16G      2     0.1670    12.0107
    20         N2B      1      F2B    N2G      2    -0.6850    14.0067
    21        C17B      1      F2B   C17G      2     0.2600    12.0107
    22        C18B      1      F2B   C18G      2     0.2910    12.0107
    23        C19B      1      F2B   C19G      2    -0.1050    12.0107
    24        C20B      1      F2B   C20G      2    -0.2040    12.0107
    25        C21B      1      F2B   C21G      2     0.1950    12.0107
    26        C22B      1      F2B   C22G      2     0.5390    12.0107
    27         N3B      1      F2B    N3G      2    -0.4710    14.0067
    28         O3B      1      F2B    O3G      2    -0.4210    15.9994
    29        C23B      1      F2B   C23G      2    -0.2270    12.0107
    30         N4B      1      F2B    N4G      2    -0.2240    14.0067
    31         H1B      1      F2B    H1G      2     0.1960     1.0079
    32         H2B      1      F2B    H2G      2     0.1280     1.0079
    33         H3B      1      F2B    H3G      2     0.1250     1.0079
    34         H4B      1      F2B    H4G      2     0.2350     1.0079
    35         H5B      1      F2B    H5G      2     0.0900     1.0079
    36         H6B      1      F2B    H6G      2     0.0900     1.0079
    37         H7B      1      F2B    H7G      2     0.0900     1.0079
    38         H8B      1      F2B    H8G      2     0.0900     1.0079
    39         H9B      1      F2B    H9G      2     0.0900     1.0079
    40        H10B      1      F2B   H10G      2     0.1340     1.0079
    41        H11B      1      F2B   H11G      2     0.1270     1.0079
    42        H12B      1      F2B   H12G      2     0.1150     1.0079
    43        H13B      1      F2B   H13G      2     0.1180     1.0079
    44        H14B      1      F2B   H14G      2     0.0900     1.0079
    45        H15B      1      F2B   H15G      2     0.0900     1.0079
    46        H16B      1      F2B   H16G      2     0.0900     1.0079
    47        H17B      1      F2B   H17G      2     0.0900     1.0079
    48        H18B      1      F2B   H18G      2     0.0900     1.0079
    49        H19B      1      F2B   H19G      3     0.3430     1.0079
    50        H20B      1      F2B   H20G      3     0.0900     1.0079
    51        H21B      1      F2B   H21G      3     0.0900     1.0079
    52        H22B      1      F2B   H22G      3     0.0900     1.0079
    53        H23B      1      F2B   H23G      3     0.2950     1.0079
    54        H24B      1      F2B   H24G      3     0.2950     1.0079
    55        H25B      1      F2B   H25G      3     0.2950     1.0079

[ pairs ]
; ai aj func
3 6 1
6 31 1
3 9 1
9 31 1
2 5 1
2 7 1
5 9 1
2 8 1
2 10 1
6 10 1
1 4 1
1 32 1
4 31 1
31 32 1
2 33 1
32 33 1
5 32 1
3 34 1
33 34 1
6 33 1
4 7 1
1 34 1
7 34 1
5 8 1
6 11 1
7 12 1
7 38 1
7 39 1
9 12 1
9 38 1
9 39 1
1 11 1
10 11 1
7 10 1
1 35 1
1 36 1
1 37 1
8 35 1
8 36 1
8 37 1
13 38 1
29 38 1
13 39 1
29 39 1
8 13 1
8 29 1
11 14 1
11 15 1
14 29 1
15 29 1
11 50 1
11 51 1
11 52 1
13 50 1
13 51 1
13 52 1
12 16 1
12 40 1
14 16 1
14 40 1
13 17 1
13 41 1
17 40 1
40 41 1
15 18 1
15 19 1
18 41 1
19 41 1
16 22 1
16 42 1
19 22 1
19 42 1
16 20 1
16 43 1
18 20 1
18 43 1
17 21 1
17 23 1
21 42 1
23 42 1
21 43 1
19 27 1
20 23 1
18 27 1
23 27 1
20 26 1
20 49 1
22 26 1
22 49 1
18 24 1
18 44 1
18 45 1
21 24 1
21 44 1
21 45 1
22 25 1
22 46 1
22 47 1
25 44 1
44 46 1
44 47 1
25 45 1
45 46 1
45 47 1
23 26 1
23 30 1
23 48 1
26 46 1
30 46 1
46 48 1
26 47 1
30 47 1
47 48 1
24 27 1
24 28 1
27 30 1
28 30 1
27 48 1
28 48 1
24 53 1
24 54 1
24 55 1
26 53 1
26 54 1
26 55 1
48 53 1
48 54 1
48 55 1
21 25 1
25 49 1
21 28 1
28 49 1

[ bonds ]
; i  j  func
1 2 1
1 6 1
1 9 1
2 3 1
2 31 1
3 4 1
3 32 1
4 5 1
4 33 1
5 6 1
5 34 1
6 7 1
7 8 1
8 9 1
8 11 1
9 10 1
10 35 1
10 36 1
10 37 1
11 12 1
11 38 1
11 39 1
12 13 1
12 29 1
13 14 1
13 15 1
15 16 1
15 40 1
16 17 1
16 41 1
17 18 1
17 19 1
18 22 1
18 42 1
19 20 1
19 43 1
20 21 1
21 22 1
21 27 1
22 23 1
23 24 1
23 44 1
23 45 1
24 25 1
24 46 1
24 47 1
25 26 1
25 30 1
25 48 1
26 27 1
26 28 1
27 49 1
29 50 1
29 51 1
29 52 1
30 53 1
30 54 1
30 55 1

[ angles ]
; i  j  k  func
1 2 3 5
1 2 31 5
1 6 5 5
1 6 7 5
1 9 8 5
1 9 10 5
2 1 6 5
2 1 9 5
2 3 4 5
2 3 32 5
3 2 31 5
3 4 5 5
3 4 33 5
4 3 32 5
4 5 6 5
4 5 34 5
5 4 33 5
5 6 7 5
6 1 9 5
6 5 34 5
6 7 8 5
7 8 9 5
7 8 11 5
8 9 10 5
8 11 12 5
8 11 38 5
8 11 39 5
9 8 11 5
9 10 35 5
9 10 36 5
9 10 37 5
11 12 13 5
11 12 29 5
12 11 38 5
12 11 39 5
12 13 14 5
12 13 15 5
12 29 50 5
12 29 51 5
12 29 52 5
13 12 29 5
13 15 16 5
13 15 40 5
14 13 15 5
15 16 17 5
15 16 41 5
16 15 40 5
16 17 18 5
16 17 19 5
17 16 41 5
17 18 22 5
17 18 42 5
17 19 20 5
17 19 43 5
18 17 19 5
18 22 21 5
18 22 23 5
19 20 21 5
20 19 43 5
20 21 22 5
20 21 27 5
21 22 23 5
21 27 26 5
21 27 49 5
22 18 42 5
22 21 27 5
22 23 24 5
22 23 44 5
22 23 45 5
23 24 25 5
23 24 46 5
23 24 47 5
24 23 44 5
24 23 45 5
24 25 26 5
24 25 30 5
24 25 48 5
25 24 46 5
25 24 47 5
25 26 27 5
25 26 28 5
25 30 53 5
25 30 54 5
25 30 55 5
26 25 30 5
26 25 48 5
26 27 49 5
27 26 28 5
30 25 48 5
35 10 36 5
35 10 37 5
36 10 37 5
38 11 39 5
44 23 45 5
46 24 47 5
50 29 51 5
50 29 52 5
51 29 52 5
53 30 54 5
53 30 55 5
54 30 55 5

[ dihedrals ]
; i  j  k  l  func
1 2 3 4 9
1 2 3 32 9
1 6 7 8 9
1 9 10 35 9
1 9 10 36 9
1 9 10 37 9
2 1 6 5 9
2 1 6 7 9
2 1 9 8 9
2 1 9 10 9
2 3 4 5 9
2 3 4 33 9
3 4 5 6 9
3 4 5 34 9
4 5 6 1 9
4 5 6 7 9
5 6 7 8 9
6 1 2 3 9
6 1 2 31 9
6 1 9 8 9
6 1 9 10 9
6 7 8 9 9
6 7 8 11 9
7 8 9 1 9
7 8 9 10 9
7 8 11 12 9
7 8 11 38 9
7 8 11 39 9
8 9 10 35 9
8 9 10 36 9
8 9 10 37 9
8 11 12 13 9
8 11 12 29 9
9 1 2 3 9
9 1 2 31 9
9 1 6 5 9
9 1 6 7 9
9 8 11 12 9
9 8 11 38 9
9 8 11 39 9
11 8 9 1 9
11 8 9 10 9
11 12 13 14 9
11 12 13 15 9
11 12 29 50 9
11 12 29 51 9
11 12 29 52 9
12 13 15 16 9
12 13 15 40 9
13 12 29 50 9
13 12 29 51 9
13 12 29 52 9
13 15 16 17 9
13 15 16 41 9
14 13 15 16 9
14 13 15 40 9
15 16 17 18 9
15 16 17 19 9
16 17 18 22 9
16 17 18 42 9
16 17 19 20 9
16 17 19 43 9
17 18 22 21 9
17 18 22 23 9
17 19 20 21 9
18 17 19 20 9
18 17 19 43 9
18 22 23 24 9
18 22 23 44 9
18 22 23 45 9
19 17 18 22 9
19 17 18 42 9
19 20 21 22 9
19 20 21 27 9
20 21 22 18 9
20 21 22 23 9
20 21 27 26 9
20 21 27 49 9
21 22 23 24 9
21 22 23 44 9
21 22 23 45 9
22 21 27 26 9
22 21 27 49 9
22 23 24 25 9
22 23 24 46 9
22 23 24 47 9
23 24 25 26 9
23 24 25 30 9
23 24 25 48 9
24 25 26 27 9
24 25 26 28 9
24 25 30 53 9
24 25 30 54 9
24 25 30 55 9
25 26 27 21 9
25 26 27 49 9
26 25 30 53 9
26 25 30 54 9
26 25 30 55 9
27 21 22 18 9
27 21 22 23 9
28 26 27 21 9
28 26 27 49 9
29 12 13 14 9
29 12 13 15 9
30 25 26 27 9
30 25 26 28 9
31 2 3 4 9
31 2 3 32 9
32 3 4 5 9
32 3 4 33 9
33 4 5 6 9
33 4 5 34 9
34 5 6 1 9
34 5 6 7 9
38 11 12 13 9
38 11 12 29 9
39 11 12 13 9
39 11 12 29 9
40 15 16 17 9
40 15 16 41 9
41 16 17 18 9
41 16 17 19 9
42 18 22 21 9
42 18 22 23 9
43 19 20 21 9
44 23 24 25 9
44 23 24 46 9
44 23 24 47 9
45 23 24 25 9
45 23 24 46 9
45 23 24 47 9
46 24 25 26 9
46 24 25 30 9
46 24 25 48 9
47 24 25 26 9
47 24 25 30 9
47 24 25 48 9
48 25 26 27 9
48 25 26 28 9
48 25 30 53 9
48 25 30 54 9
48 25 30 55 9
